# Supplementary material for: Undesirable immigrants: hobbyist vivaria as a potential source of alien invertebrate species
Source: PeerJ. 2019 Sep 17;7:e7617. doi: 10.7717/peerj.7617 (PMC6753924; doi:10.7717/peerj.7617)
Supplement: Supplemental Information 4 [file peerj-07-7617-s004.fas]

>TERIN001-17|Rhynchodemus sylvaticus|COI-5P|BOLD:ADF9762
ACTTCTTTAAGAAGAATTATTCGTTTAGAGATGTCTACTTCTGGTTTAGTTTTTGGAAAC
CCTTTATTATACAATTCAGTTGTAACAAGTCATGGTCTTGTTATGATCTTTTTTTTTGTA
ATGCCTGTAATGATAGGAGGCTTTGGAAAATGATTAGTTCCTTTAATGCTAACTTCTCCC
GATATGGCTTTTCCTCGTGCTAAAAATTTGAGATTTTGATTATTAATTCCGGCTGTAGCT
TTTTTATTTTCTTCTAATTTAATTGGAAATGGAATAGGTACGGGATGAACTTTATACCCT
CCTTTAAGATCTTATATGTTCCATAGAAGGACAGGTATGGACTTAGTAATTTTTTCTTTG
CATATAGCTGGAATAAGTTCTATTTTAGGGGCCATTAATTTTATTGCTACTATTATAAAA
ATGTTAAACAAGTTAATACTTGTAAACATATCTTTATTTGTATGATCCATATTAATAACA
GCTGTTTTGTTATTATTAGCTTTACCTGTATTAGCGGGAGGATTAACTATGTTAATTGTT
GATCGTCATTTTAATACTTCTTTTTTTGATCCTGGTGGAGGAGGAGATCCTGTATTGTTT
CAACATATTTTTTGATTTTTTGGT
>TERIN002-17|Rhynchodemus sylvaticus|COI-5P|BOLD:ADF9762
ACTTCTTTAAGAAGAATTATTCGTTTAGAGATGTCTACTTCTGGTTTAGTTTTTGGAAAC
CCTTTATTATACAATTCAGTTGTAACAAGTCATGGTCTTGTTATGATCTTTTTTTTTGTA
ATGCCTGTAATGATAGGAGGCTTTGGAAAATGATTAGTTCCTTTAATGCTAACTTCTCCC
GATATGGCTTTTCCTCGTGCTAAAAATTTGAGATTTTGATTATTAATTCCGGCTGTAGCT
TTTTTATTTTCTTCTAATTTAATTGGAAATGGAATAGGTACGGGATGAACTTTATACCCT
CCTTTAAGATCTTATATGTTCCATAGAAGGACAGGTATGGACTTAGTAATTTTTTCTTTG
CATATAGCTGGAATAAGTTCTATTTTAGGGGCCATTAATTTTATTGCTACTATTATAAAA
ATGTTAAACAAGTTAATACTTGTAAACATATCTTTATTTGTATGATCCATATTAATAACA
GCTGTTTTGTTATTATTAGCTTTACCTGTATTAGCGGGAGGATTAACTATGTTAATTGTT
GATCGTCATTTTAATACTTCTTTTTTTGATCCTGGTGGAGGAGGAGATCCTGTATTGTTT
CAACATATTTTTTGATTTTTTGGT
>TERIN003-17|Rhynchodemus sylvaticus|COI-5P|BOLD:ADF9762
ATTCGTTTAGAGATGTCTACTTCTGGTTTAGTTTTTGGAAACCCTTTATTATACAATTCA
GTTGTAACAAGTCATGGTCTTGTTATGATCTTTTTTTTTGTAATGCCTGTAATGATAGGA
GGCTTTGGAAAATGATTAGTTCCTTTAATGCTAACTTCTCCCGATATGGCTTTTCCTCGT
GCTAAAAATTTGAGATTTTGATTATTAATTCCGGCTGTAGCTTTTTTATTTTCTTCTAAT
TTAATTGGAAATGGAATAGGTACGGGATGAACTTTATACCCTCCTTTAAGATCTTATATG
TTCCATAGAAGGACAGGTATGGACTTAGTAATTTTTTCTTTACATATAGCTGGAATAAGT
TCTATTTTAGGGGCCATTAATTTTATTGCTACTATTATAAAAATGTTAAACAAGTTAATA
CTTGTAAACATATCTTTATTTGTATGATCCATATTAATAACAGCTGTTTTGTTATTATTA
GCTTTACCTGTATTAGCGGGAGGATTAACTATGTTAATTGTTGATCGTCATTTTAATACT
TCTTTTTTTGATCCTGGTGGAGGAGGAGATCCTGTATTGTTTCAACATATTTTTTGATTT
TTTGGT
>TERIN004-17|Rhynchodemus sylvaticus|COI-5P|BOLD:ADF9762
ATTCGTTTAGAGATGTCTACTTCTGGTTTAGTTTTTGGAAACCCTTTATTATACAATTCA
GTTGTAACAAGTCATGGTCTTGTTATGATCTTTTTTTTTGTAATGCCTGTAATGATAGGA
GGTTTTGGAAAATGATTAGTTCCTTTAATGCTAACTTCTCCCGATATGGCTTTTCCTCTT
GCTAAAAATTTGAGATTTTGATTATTAATTCCGGCTGTAGCTTTTTTATTTTCTTCTAAT
TTAATTGGAAATGGAATAGGTACGGGATGAACTTTATACCCTCCTTTAAGATCTTATATG
TTCCATAGAAGGACAGGTATGGACTTAGTAATTTTTTCTTTACATATAGCTGGAATAAGT
TCTATTTTAGGGGCCATTAATTTTATTGCTACTATTATAAAAATGTTAAACAAGTTAATA
CTTGTAAACATATCTTTATTTGTATGATCCATATTAATAACAGCTGTTTTGTTATTATTA
GCTTTACCTGTATTAGCGGGAGGATTAACTATGTTAATTGTTGATCGTCATTTTAATACT
TCTTTTTTTGATCCTGGTGGAGGAGGAGATCCTGTATTGTTTCAACATATTTTTTGATTT
TTTGGT
>TERIN005-17|Zonitoides arboreus|COI-5P|BOLD:AAM0135
ACAGGACTATCCTTATTAATTCGATTAGAATTGGGAACATCGGGTGTTCTAATGGATGAT
CATTTTTTTAATGTTATTGTTACAGCACATGCATTTGTAATAATTTTTTTTATAGTTATA
CCTATTATAATTGGAGGATTTGGAAATTGAATAGTACCATTATTAATTGGGGCACCAGAT
ATAAGGTTCCCACGAATAAATAATATAAGTTTTTGATTACTTCCGCCATCATTTATTTTT
TTAATTGTGTCAAGAATAGTAGAAGGGGGGGCAGGAACAGGTTGAACTGTATACCCACCT
TTAAGTGGTCCTGTGGGACATAGGGGAGCTTCTGTTGACTTAGCTATTTTGTCATTACAT
TTAGCAGGAATATCTTCGATTTTAGGGGCAATTAATTTTATTACTACAATTTTTAATATA
CGTTCACCTGGTATAACTATAGAACGAGTTAGATTGTTTGTATGATCTATTTTAGTAACT
GTTTTTTTATTACTTTTATCTCTCCCAGTATTAGCAGGTGCAATTACGATATTACTAACT
GATCGAAATTTTAATACAAGATTTTTTGACCCAGCTGGCGGAGGGGATCCTATTTTATAT
CAACATTTATTTTGATTT
>TERIN006-17|Zonitoides arboreus|COI-5P|BOLD:AAM0135
CTATCCTTATTAATTCGATTAGAATTGGGGACATCGGGTGTTCTAATGGATGATCATTTT
TTTAATGTTATTGTTACAGCACATGCATTTGTAATAATTTTTTTTATAGTTATACCTATT
ATAATTGGAGGATTTGGAAATTGAATAGTACCATTATTAATTGGGGCACCAGATATAAGG
TTCCCACGAATAAATAATATAAGTTTTTGGTTACTTCCACCATCATTTATTTTTTTAATT
GTGTCAAGAATAGTAGAAGGGGGGGCAGGAACAGGTTGAACTGTATACCCACCTTTAAGT
GGTCCTGTGGGACATAGGGGAGCTTCTGTTGACTTGGCTATTTTTTCATTACATTTAGCA
GGAATATCTTCGATTTTAGGGGCAATTAACTTTATTACTACAATTTTTAATATACGTTCA
CCTGGTATAACTATAGAACGGGTTAGGTTGTTTGTATGATCTATTTTAGTAACTGTTTTT
TTATTACTTTTATCTCTCCCAGTATTAGCAGGTGCAATTACGATATTACTAACTGATCGA
AATTTTAATACAAGATTTTTTGACCCAGCTGGCGGAGGGGATCCTATTTTATATCAACAT
TTATTTTGATTT
>TERIN007-17|Zonitoides arboreus|COI-5P|BOLD:AAM0135
ACAGGACTATCCTTATTAATTCGATTAGAATTGGGGACATCGGGTGTTCTAATGGATGAT
CATTTTTTTAATGTTATTGTTACAGCACATGCATTTGTAATAATTTTTTTTATAGTTATA
CCTATTATAATTGGAGGATTTGGAAATTGAATAGTACCATTATTAATTGGGGCACCAGAT
ATAAGGTTCCCACGAATAAATAATATAAGTTTTTGATTACTTCCGCCATCATTTATTTTT
TTAATTGTGTCAAGAATAGTAGAAGGGGGGGCAGGAACAGGTTGAACTGTATACCCACCT
TTAAGTGGTCCTGTGGGACATAGGGGAGCTTCTGTTGACTTAGCTATTTTTTCATTACAT
TTAGCAGGAATATCTTCGATTTTAGGGGCAATTAACTTTATTACTACAATTTTTAATATA
CGTTCACCTGGTATAACTATAGAACGAGTTAGATTGTTTGTATGATCTATTTTAGTAACT
GTTTTTTTATTACTTTTATCTCTCCCAGTATTAGCAGGTGCAATTACGATATTACTAACT
GATCGAAATTTTAATACAAGATTTTTTGACCCAGCTGGCGGAGGGGATCCTATTTTATAT
CAACATTTATTTTGATTT
>TERIN008-17|Oxidus gracilis|COI-5P|BOLD:AAG5070
CGAATGGAGTTGGGACATTCTGGTAGCTTAATTGGTGACGATCAGATTTATAATGTAATT
GTAACGGCGCATGCTTTTGTAATAATTTTTTTTATGGTTATGCCTATTATAATTGGGGGA
TTTGGAAATTGATTGGTTCCTATTATAATTGGTGCTCCTGACATAGCTTTCCCGCGTATA
AATAATTTAAGATTTTGACTATTACCCCCTTCTTTTTTTTTATTATTGGCTTCTTCGGTT
GTTGAGTCTGGGGTGGGGACTGGATGGACGGTGTATCCCCCTTTAGCTTCTAGTTTATTT
CATGGGGGATCAGCAGTTGATTTAGCTATTTTTTCTTTACATTTAGCTGGGGCTTCTTCT
ATTTTGGGTGCAATTAATTTTATTACTACTGTGATTAATATGCGAACTTATGGGATGATT
TTTGAGCGAATGCCTTTGTTTGTGTGGTCTGTTGTAATTACAGCATTGCTTTTACTTTTA
TCTTTGCCTGTATTAGCTGGAGCTATTACTATGCTTCTTACTGATCGTAATTTTAATACT
ACTTTTTTTGACCCAGCCGGCGGGGGGGATCCTATTTTATACCAGCATTTGTTTTGATTT
TTTGGTCACCCTGAAGTT
>TERIN009-17|Oxidus gracilis|COI-5P|BOLD:AAG5070
GCGCATGCTTTTGTAATAATTTTTTTTATGGTTATGCCTATTATAATTGGGGGATTTGGA
AATTGATTGGTTCCTATTATAATTGGTGCTCCTGACATAGCTTTCCCGCGTATAAATAAT
TTAAGATTTTGACTATTACCCCCTTCTTTTTTTTTATTATTGGCTTCTTCGGTTGTTGAG
TCTGGGGTGGGGACTGGATGGACGGTGTATCCCCCTTTAGCTTCTAGTTTATTTCATGGG
GGATCAGCAGTTGATTTAGCTATTTTTTCTTTACATTTAGCTGGGGCTTCTTCTATTTTG
GGTGCAATTAATTTTATTACTACTGTGATTAATATGCGAACTTATGGGATGATTTTTGAG
CGAATGCCTTTGTTTGTGTGGTCTGTTGTAATTACAGCATTGCTTTTACTTTTATCTTTG
CCTGTATTAGCTGGAGCTATTACTATGCTTCTTACTGATCGTAATTTTAATACTACTTTT
TTTGACCCAGCCGGCGGGGGGGATCCTATTTTATACCAGCATTTGTTTTGATTTTTTGGT
CACCCTGAAGTT
>TERIN010-17|Trichorhina tomentosa|COI-5P|BOLD:ADG1585
GCTCATGCTTTTGTTATAATTTTTTTTATGGTGATACCTATTATGATTGGGGGGTTTGGA
AATTGACTAATACCCTTGATGTTAGGGAGTCCTGACATAGCCTTTCCTCGTATAAACAAT
ATAAGATTTTGATTACTACCTCCATCTCTTATACTCTTATTAAGAAGGGGACTGGTGGAA
GCAGGGGTTGGGACAGGATGGACGGTTTACCCCCCCCTAGCAGCAAGAATTGCGCACAGT
GGGCCCTCTGTAGATTTAGGTATTTTTTCTCTTCATCTGGCAGGGGCCTCATCTATTCTA
GGGGCTGTTAATTTTATTACTACTGTGATCAATATACGAAGACCTGGAATATCTTTAGAC
CGGATACCTTTGTTTGTATGGTCTGTTTTAATTACTGCGGTTTTGCTTCTTCTCTCCTTG
CCTGTTCTAGCAGGGGCTATTACAATACTATTAACGGATCGAAACCTTAATACTTCTTTC
TTTGACCCTATTGGGGGGGGAGACCCAATTTTATATCAACACCTGTTTTGATTTTTTGGT
CACCCTGGAAGTTTA
>TERIN011-17|Trichorhina tomentosa|COI-5P|BOLD:ADG1585
CTGGAGTTAGGGCAAGCTAGTAGGTTAATTGGAGATGACCAAATCTATAATGTTGTGGTT
ACAGCTCATGCTTTTGTTATAATTTTTTTTATGGTGATACCTATTATGATTGGGGGGTTT
GGAAATTGACTAATACCCTTGATGTTAGGGAGTCCTGACATAGCCTTTCCTCGTATAAAC
AATATAAGATTTTGATTACTACCTCCATCTCTTATACTCTTATTAAGAAGGGGACTGGTG
GAAGCAGGGGTTGGGACAGGATGGACGGTTTACCCCCCCCTAGCAGCAAGAATTGCGCAC
AGTGGGCCCTCTGTAGATTTAGGTATTTTTTCTCTTCATCTGGCAGGGGCCTCATCTATT
CTAGGGGCTGTTAATTTTATTACTACTGTGATCAATATACGAAGACCTGGAATATCTTTA
GACCGGATACCTTTGTTTGTATGGTCTGTTTTAATTACTGCGGTTTTGCTTCTTCTCTCC
TTGCCTGTTCTAGCAGGGGCTATTACAATACTATTAACGGATCGAAACCTTAATACTTCT
TTCTTTGACCCTATTGGGGGGGGA
>TERIN012-17|Trichorhina tomentosa|COI-5P|BOLD:ADG1585
GATCTTAGTATAATAATTCGGCTGGAGTTAGGGCAAGCTAGTAGGTTAATTGGAGATGAC
CAAATCTATAATGTTGTGGTTACAGCTCATGCTTTTGTTATAATTTTTTTTATGGTGATA
CCTATTATGATTGGGGGGTTTGGAAATTGACTAATACCCTTGATGTTAGGGAGTCCTGAC
ATAGCCTTTCCTCGTATAAACAATATAAGATTTTGATTACTACCTCCATCTCTTATACTC
TTATTAAGAAGGGGACTGGTGGAAGCAGGGGTTGGGACAGGATGGACGGTTTACCCCCCC
CTAGCAGCAAGAATTGCGCACAGTGGGCCCTCTGTAGATTTAGGTATTTTTTCTCTTCAT
CTGGCAGGGGCCTCATCTATTCTAGGGGCTGTTAATTTTATTACTACTGTGATCAATATA
CGAAGACCTGGAATATCTTTAGACCGGATACCTTTGTTTGTATGGTCTGTTTTAATTACT
GCGGTTTTGCTTCTTCTCTCCTTGCCTGTTCTAGCAGGGGCTATTACAATACTATTAACG
GATCGAAACCTTAATACTTCTTTCTTTGACCCTATTGGGGGGGGAGACCCAATTTTATAT
CAACACCTGTTTTGATTTTTT
>TERIN013-17|Trichorhina tomentosa|COI-5P|BOLD:ADG1585
GATCTTAGTATAATAATTCGGCTGGAGTTAGGGCAAGCTAGTAGGTTAATTGGAGATGAC
CAAATCTATAATGTTGTGGTTACAGCTCATGCTTTTGTTATAATTTTTTTTATGGTGATA
CCTATTATGATTGGGGGGTTTGGAAATTGACTAATACCCTTGATGTTAGGGAGTCCTGAC
ATAGCCTTTCCTCGTATAAACAATATAAGATTTTGATTACTACCTCCATCTCTTATACTC
TTATTAAGAAGGGGACTGGTGGAAGCAGGGGTTGGGACAGGATGGACGGTTTACCCCCCC
CTAGCAGCAAGAATTGCGCACAGTGGGCCCTCTGTAGATTTAGGTATTTTTTCTCTTCAT
CTGGCAGGGGCCTCATCTATTCTAGGGGCTGTTAATTTTATTACTACTGTGATCAATATA
CGAAGACCTGGAATATCTTTAGACCGGATACCTTTGTTTGTATGGTCTGTTTTAATTACT
GCGGTTTTGCTTCTTCTCTCCTTGCCTGTTCTAGCAGGGGCTATTACAATACTATTAACG
GATCGAAACCTTAATACTTCTTTCTTTGACCCTATTGGGGGGGGAGACCCAATTTTATAT
CAACACCTGTTTTGATTCTTT
>TERIN014-17|Coecobrya tenebricosa|COI-5P|BOLD:ACZ2224
GTGGGCACAGCCTTCAGAGTTTTAATCCGATTAGAGTTAGGTCAGCCAGGTAGATTCATT
GGAGATGACCAAATTTACAACGTTATAGTAACAGCTCACGCATTTATCATAATCTTCTTC
ATAGTTATGCCTATTATAATCGGAGGCTTCGGTAACTGACTAGTTCCTTTAATAATTGGC
GCCCCTGATATAGCTTTCCCCCGAATAAATAATATAAGATTTTGATTGCTCCCCCCTTCA
TTAACTTTATTATTAACAGGCGGGTTAGTTGAAAGCGGCGCCGGTACAGGCTGAACTGTT
TATCCCCCTTTGGCCGCAGGAATCGCCCACGCCGGAGCATCTATTGACCTGTCAATTTTT
AGCCTACACCTAGCTGGTGCTAGCTCTATTTTAGGGGCTGTAAACTTCATTACCACAATT
ATTAATATACGAGCCCCAGGAATGGCATGAGATCAAACGCCACTATTTGTCTGATCAGTC
TTCTTGACGGCAATTCTACTTCTTCTTTCCCTCCCAGTCCTAGCCGGTGCTATCACAATA
CTTCTTACAGACCGAAATCTAAATACCTCTTTTTTTGACCCTTGTGGCGGTGGAGACCCC
ATTCTCTACCAACACTTATTTTGATTCTTTGG
>TERIN015-17|Coecobrya tenebricosa|COI-5P|BOLD:ACZ2224
ACAGCCTTCAGAGTTTTAATCCGATTAGAGTTAGGTCAGCCAGGTAGATTCATTGGAGAT
GACCAAATTTACAACGTTATAGTAACAGCTCACGCATTTATCATAATCTTCTTCATAGTT
ATGCCTATTATAATCGGAGGCTTCGGTAACTGACTAGTTCCTTTAATAATTGGCGCCCCT
GATATAGCTTTCCCCCGAATAAATAATATAAGATTTTGATTGCTCCCCCCTTCATTAACT
TTATTATTAACAGGCGGGTTAGTTGAAAGCGGCGCCGGTACAGGCTGAACTGTTTATCCC
CCTTTGGCCGCAGGAATCGCCCACGCCGGAGCATCTATTGACCTGTCAATTTTTAGCCTA
CACCTAGCTGGTGCTAGCTCTATTTTAGGGGCTGTAAACTTCATTACCACAATTATTAAT
ATACGAGCCCCAGGAATGGCATGAGATCAAACGCCACTATTTGTCTGATCAGTCTTCTTG
ACGGCAATTCTACTTCTTCTTTCCCTCCCAGTCCTAGCCGGTGCTATCACAATACTTCTT
ACAGACCGAAATCTAAATACCTCTTTTTTTGACCCTTGTGGCGGTGGAGACCCCATTCTC
TACCAACACTTATTTTGATTCTTT
>TERIN018-17|Guppya gundlachi|COI-5P|BOLD:ADH3853
ATTCGTCTCGAATTAGGAACATCTGGTTTATTAACAGACGATCATTTTTTTAATGTAATT
GTCACTGCTCATGCTTTTGTAATAATTTTTTTTATGGTTATACCTATTATAATTGGTGGA
TTTGGAAATTGAATAGTACCTTTATTAATTGGTGCGCCTGATATAAGATTTCCTCGAATA
AATAATATAAGGTTTTGATTATTACCTCCATCATTTATTTTTTTAATTGTATCTAGAATA
GTAGAAGGAGGTGCTGGAACTGGGTGAACTGTATACCCACCATTAAGCGGACCAATTGGA
CATGCTGGTGCTTCGGTTGATTTGGCTATTTTTTCATTACATTTAGCTGGTATATCTTCT
ATTTTAGGTGCAGTCAATTTTATTACAACGATTTTTAACATGCGTTCACCCGGTTTAACT
ATAGAACGATTAAGGTTATTTGTTTGATCGATCTTGGTAACTGTATTTTTATTGTTGCTA
TCTTTACCTGTTTTAGCTGGGGCAATTACTATATTATTAACTGATCGAAATTTTAATACA
AGATTTTTTGACCCTGCTGGAGGTGGTGATCCTATTTTATATCAACATTTGTTTTGATTC
TTT
>TERIN021-17|Lehmannia valentiana|COI-5P|BOLD:AAJ1995
GGTGTTTTATTAGATGATCATTTTTTTAATGTGATTGTAACAGCTCATGCTTTTGTAATA
ATTTTTTTTATGGTAATACCTATTATAATTGGAGGGTTTGGAAATTGAATAGTCCCACTT
TTAATTGGGGCCCCCGATATGAGGTTTCCTCGGATAAATAATATAAGTTTTTGATTACTA
CCGCCGTCTTTTATTTTATTAATTTGCTCTAGAATGGTAGAAGGTGGGGCTGGAACAGGG
TGAACTGTATATCCCCCATTAAGTGGCCCTTTAGGTCATGGTGGAGCTTCAGTTGATCTA
GCTATTTTTTCTTTACATTTGGCGGGTATATCTTCTATTTTGGGTGCAATTAATTTTATT
ACTACTATTTTTAATATACGCTCTCCAGGGATGACAATAGAACGTGTAAGTTTATTTGTT
TGATCAATTTTAGTTACAGTATTTTTATTGCTTTTATCGCTTCCAGTTTTAGCTGGGGCT
ATTACTATATTGTTAACTGATCGTAATTTTAATACAAGGTTTTTCGACCCAGCGGGAGGA
GGGGACCCTATCCTATATCAACATTTGTTTTGATTCTTT
>TERIN022-17|Lehmannia valentiana|COI-5P|BOLD:AAJ1995
ATTCGGCTAGAACTTGGGACAGCTGGTGTTTTATTAGATGATCATTTTTTTAATGTGATT
GTAACAGCTCATGCTTTTGTAATAATTTTTTTTATGGTAATACCTATTATAATTGGAGGG
TTTGGAAATTGAATAGTCCCACTTTTAATTGGGGCCCCCGATATGAGGTTTCCTCGGATA
AATAATATAAGTTTTTGATTACTACCGCCGTCTTTTATTTTATTAATTTGCTCTAGAATG
GTAGAAGGTGGGGCTGGAACAGGGTGAACTGTATATCCCCCATTAAGTGGCCCTTTAGGT
CATGGTGGAGCTTCAGTTGATCTAGCTATTTTTTCTTTACATTTGGCGGGTATATCTTCT
ATTTTGGGTGCAATTAATTTTATTACTACTATTTTTAATATACGCTCTCCAGGGATGACA
ATAGAACGTGTAAGTTTATTTGTTTGATCAATTTTAGTTACAGTATTTTTATTGCTTTTA
TCGCTTCCAGTTTTAGCTGGGGCTATTACTATATTGTTAACTGATCGTAATTTTAATACA
AGGTTTTTCGACCCAGCGGGAGGAGGGGACCCTATCCTATATCAACATTTGTTTTGATTC
TTT
